# Supplementary material for: A Radiomic-Based Machine Learning Model Predicts Endometrial Cancer Recurrence Using Preoperative CT Radiomic Features: A Pilot Study
Source: Cancers (Basel). 2023 Sep 13;15(18):4534. doi: 10.3390/cancers15184534 (PMC10526953; doi:10.3390/cancers15184534)
Supplement: Supplementary file 1 [file cancers-15-04534-s001.zip]

Archive with 1 entries (1 files):
- cancers-2548932-supplementary.pdf
